# Supplementary material for: High Mobility Group AT-hook 2: A Biomarker Associated with Resistance to Enzalutamide in Prostate Cancer Cells
Source: Cancers (Basel). 2024 Jul 24;16(15):2631. doi: 10.3390/cancers16152631 (PMC11311100; doi:10.3390/cancers16152631)
Supplement: Supplementary file 1 [file cancers-16-02631-s001.zip]

Archive with 1 entries (1 files):
- cancers-3092421-supplementary.pdf
